# Supplementary material for: Analyses and Correlation of Pathologic and Ocular Cutaneous Changes in Murine Graft versus Host Disease
Source: Int J Mol Sci. 2021 Dec 24;23(1):184. doi: 10.3390/ijms23010184 (PMC8745722; doi:10.3390/ijms23010184)
Supplement: Supplementary file 1 [file ijms-23-00184-s001.zip]

Archive with 1 entries (1 files):
- ijms-1443946-supplementary.pdf
